# Supplementary material for: Discovery and Validation of New Potential Biomarkers for Early Detection of Colon Cancer
Source: PLoS One. 2014 Sep 12;9(9):e106748. doi: 10.1371/journal.pone.0106748 (PMC4162553; doi:10.1371/journal.pone.0106748)
Supplement: Table S2 — Excel file with the complete list of candidate biomarkers identified in the discovery phase. Sheet “T-F”: expression in tumor > expression in cancer-free mucosa; Sheet “A-F”: expression in adjacent normal mucosa > expression in cancer-free mucosa. (XLS) [file pone.0106748.s007.xls]

## Sheet: A-F
HGNC Gene Symbol	Entrez Gene ID	Pvalue	Fold Change	Affy Probeset
SFRP2	6423	2.29e-50	4.02	11720607_a_at
PTGIS	5740	1.53e-48	3.03	11724441_x_at
EFHD1	80303	1.36e-47	2.19	11717516_s_at
CILP	8483	9.84e-45	3.2	11743818_a_at
UCHL1	7345	2.13e-44	2.92	11758680_s_at
SLIT3	6586	1.25e-43	2.14	11727067_a_at
WISP2	8839	4.29e-42	2.35	11735059_a_at
MUSTN1	389125	5.51e-42	2.46	11727140_a_at
CCDC80	151887	2.51e-40	2.7	11751791_a_at
VEGFC	7424	4.62e-40	1.65	11720163_at
SFRP1	6422	5.31e-40	2.1	11723247_a_at
PCOLCE2	26577	3.4e-39	3.02	11728451_a_at
OGN	4969	3.3e-37	2.38	11748546_a_at
CALB2	794	2.05e-36	1.5	11725082_a_at
DPT	1805	5.96e-36	2.91	11744168_at
SHISA3	152573	9.13e-36	2.65	11726188_at
THBS2	7058	1.08e-35	2.4	11742711_at
GAP43	2596	3.41e-35	2.47	11741000_x_at
FOXC1	2296	2.58e-33	1.31	11753509_a_at
COL8A1	1295	3.02e-33	1.99	11728809_a_at
IGFBP5	3488	3.88e-33	1.72	11728657_at
PI16	221476	1.42e-32	1.86	11723456_x_at
TPST1	8460	1.4e-31	1.13	11756374_a_at
MAP1B	4131	1.7e-31	1.78	11744049_at
PRELP	5549	1.97e-31	2.05	11753893_a_at
CXCR7	57007	3.14e-31	1.3	11722597_a_at
THSD7A	221981	3.53e-31	1.37	11744117_at
FLT1	2321	3.65e-31	0.97	11724970_at
FBN1	2200	4.89e-31	1.55	11758093_s_at
TWIST2	117581	5.19e-31	1.53	11757853_s_at
ISLR	3671	5.16e-30	1.35	11716549_s_at
RASIP1	54922	6.63e-30	0.95	11728092_at
MN1	4330	1.15e-29	1.29	11725173_at
TMEFF2	23671	1.19e-29	1.05	11737871_a_at
FGD5	152273	1.5e-29	1.16	11727105_s_at
MMRN1	22915	3.28e-29	1.47	11722925_x_at
EBF1	1879	5.14e-29	1.33	11726802_a_at
GAL	51083	5.5e-29	1.88	11725750_at
PLXND1	23129	6.03e-29	0.96	11751084_s_at
LGI1	9211	6.13e-29	1.37	11754874_a_at
ECM2	1842	6.43e-29	1.48	11756537_a_at
OMD	4958	7.36e-29	1.92	11728328_at
KRT24	192666	8.05e-29	2.34	11729417_at
ZBTB16	7704	1.13e-28	1.77	11729371_a_at
TSHZ3	57616	2.95e-28	1.39	11743175_at
CDKN1C	1028	1.17e-27	1.25	11764032_at
SYT1	6857	4.63e-27	1.74	11724587_a_at
TSHZ2	128553	6.05e-27	1.36	11758468_s_at
PALMD	54873	8.12e-27	1.35	11718869_x_at
HEY2	23493	1.13e-26	1.02	11758385_s_at
VASN	114990	1.19e-26	0.93	11756922_a_at
MYOC	4653	1.79e-26	1.9	11748961_a_at
FGFR1	2260	2.93e-26	1.53	11727300_a_at
INMT	11185	3.1e-26	1.16	11720749_a_at
ABCA9	10350	3.58e-26	1.13	11730520_a_at
FHL5	9457	4.66e-26	1.18	11731537_at
ELAVL4	1996	4.74e-26	1.81	11740713_a_at
MGP	4256	6.41e-26	1.67	11758746_a_at
C1QTNF7	114905	8.74e-26	1.22	11732036_x_at
TLL1	7092	9.79e-26	1.12	11737088_at
PCDH9	5101	1.35e-25	1.31	11759895_at
DCLK1	9201	1.57e-25	1.45	11728342_at
IGSF10	285313	1.98e-25	1.4	11728030_a_at
FIGF	2277	2.08e-25	1.28	11727062_at
CADM3	57863	2.46e-25	1.24	11723741_a_at
NR4A3	8013	2.71e-25	2.13	11729058_s_at
RHOJ	57381	3.55e-25	1.27	11759345_at
STC1	6781	3.65e-25	0.99	11724197_at
NEFL	4747	3.81e-25	1.81	11725929_a_at
MAP2	4133	3.9e-25	1.18	11736559_a_at
SOX7	83595	4.52e-25	0.93	11727504_at
FMO2	2327	8.97e-25	1.44	11730245_a_at
MFAP5	8076	1.01e-24	1.38	11721845_a_at
HMP19	51617	1.31e-24	1.12	11733723_a_at
CAMTA1	23261	1.35e-24	1.21	11723154_s_at
MEOX2	4223	2.02e-24	1.51	11723752_s_at
SLC12A4	6560	2.09e-24	1.28	11763528_s_at
FOSB	2354	5.92e-24	2.13	11717345_a_at
CREB5	9586	1.22e-23	1.1	11722971_a_at
PHLDA1	22822	2.53e-23	1.05	11721307_at
NTM	50863	3.32e-23	1.43	11743191_a_at
PAMR1	25891	4.4e-23	1.01	11750650_a_at
ADAMTS4	9507	4.5e-23	1.83	11730923_x_at
NLGN4X	57502	6.73e-23	0.98	11730993_a_at
SERPINA3	12	8.67e-23	1.15	11716490_a_at
IPO11	100130733	1.18e-22	0.95	11728592_at
LIFR	3977	1.81e-22	0.96	11722687_a_at
WDR35	57539	2.2e-22	1.05	11757523_s_at
NAP1L3	4675	2.9e-22	1.31	11721110_s_at
GFRA1	2674	4.35e-22	1.09	11724131_at
PCDH17	27253	5.81e-22	0.97	11756815_a_at
NAV3	89795	6.37e-22	1	11723147_a_at
EFS	10278	6.88e-22	1.19	11721598_a_at
GALNTL2	117248	7.04e-22	1.12	11726080_a_at
LPHN2	23266	1.48e-21	1.07	11743568_a_at
CDO1	1036	2.4e-21	1.31	11717913_at
KCNE4	23704	2.94e-21	0.95	11730357_at
RASL12	51285	4.25e-21	1.38	11719234_at
PIRT	644139	5.35e-21	1.13	11733265_a_at
SGCD	6444	5.84e-21	1.08	11732317_a_at
KCNN3	3782	6.56e-21	1.28	11732631_a_at
HLF	3131	1.06e-20	1.58	11724272_at
LDOC1	23641	1.08e-20	1.02	11721336_at
C6orf174	387104	1.24e-20	1.19	11734045_a_at
MSRB3	253827	3.05e-20	1.82	11721218_a_at
DDR2	4921	3.54e-20	1.38	11759442_s_at
ATF3	467	4.44e-20	1.1	11719343_x_at
FIBIN	387758	5.74e-20	1.78	11757645_s_at
FAM70A	55026	8e-20	1.13	11727445_a_at
NRXN1	9378	8.11e-20	1.23	11755964_a_at
TCEAL7	56849	9.83e-20	1.42	11725443_at
PHOX2B	8929	1.66e-19	1.16	11734265_at
MEIS1	4211	2.07e-19	1.03	11747255_a_at
C7	730	2.2e-19	1.13	11717978_at
MAP4	4134	2.66e-19	1.3	11729198_at
CLIP3	25999	2.89e-19	1.27	11755130_s_at
SULF1	23213	4.37e-19	1.15	11743282_a_at
CASQ2	845	5.41e-19	2.03	11723223_at
TNS1	7145	1.43e-18	1.65	11716559_x_at
GUCY1A3	2982	1.56e-18	1.79	11749919_a_at
DUSP1	1843	2.24e-18	0.94	11715765_a_at
RASSF8	11228	2.87e-18	1.29	11759578_s_at
INHBB	3625	2.97e-18	1.06	11728829_at
COL1A1	1277	3.11e-18	1.1	11746872_a_at
SPP1	6696	6.14e-18	1.67	11746506_a_at
ITGA5	3678	6.38e-18	1.41	11715703_s_at
NDRG4	65009	6.9e-18	0.94	11743415_s_at
CNTN1	1272	8.4e-18	1.13	11759199_at
EML1	2009	9.42e-18	1.51	11758547_s_at
AHNAK2	113146	1.81e-17	1.77	11717131_a_at
TSPAN18	90139	2.08e-17	1.29	11758389_s_at
NAP1L5	266812	2.2e-17	1.07	11748516_a_at
TCEAL2	140597	2.35e-17	1.66	11727253_at
FGF7	2252	3.21e-17	1.4	11734947_a_at
ADAMTSL3	57188	7.3e-17	1.14	11728117_a_at
ITGA9	3680	7.69e-17	1.05	11759494_at
DNER	92737	8.19e-17	1.15	11718876_at
PRDM6	93166	1.19e-16	1.16	11744066_a_at
UST	10090	1.95e-16	0.93	11727238_at
TMOD1	7111	2.08e-16	0.97	11754381_a_at
VCAN	1462	2.43e-16	1.05	11748164_a_at
ASAM	79827	7.16e-16	1.05	11729308_at
NBEA	26960	1.01e-15	1.17	11758595_at
FAM46B	115572	1.19e-15	1.62	11726113_a_at
TNC	3371	2.12e-15	1.82	11716062_a_at
CAP2	10486	2.37e-15	1.51	11748436_x_at
PTGS2	5743	2.39e-15	1.08	11724038_a_at
BCHE	590	2.42e-15	1.38	11746149_x_at
LRCH2	57631	2.94e-15	1.04	11729906_x_at
FERMT2	10979	8.22e-15	1.42	11718180_s_at
FILIP1	27145	8.74e-15	1.44	11759791_at
TTC7B	145567	1.8e-14	0.96	11754314_a_at
DPYSL3	1809	3.12e-14	1.16	11751610_a_at
MRVI1	10335	4.08e-14	1.38	11721946_a_at
SNAP25	6616	4.31e-14	1.23	11733727_s_at
LMOD1	25802	6.96e-14	1.31	11718336_x_at
LIMS2	55679	1.46e-13	1.21	11754367_x_at
FHL1	2273	1.78e-13	1.49	11753599_x_at
HSPB8	26353	1.89e-13	1.57	11715775_a_at
GPM6B	2824	2.4e-13	0.93	11743460_at
MASP1	5648	2.42e-13	1.32	11756901_a_at
MXRA7	439921	2.75e-13	0.99	11743644_a_at
KCNJ8	3764	6.04e-13	0.96	11725806_at
PNMAL1	55228	8.89e-13	1.06	11715210_s_at
PDZRN4	29951	8.89e-13	1.58	11735138_a_at
LMO3	55885	1.22e-12	1.52	11756519_x_at
CCBE1	147372	1.61e-12	1	11754563_a_at
MYH11	4629	1.84e-12	1.7	11732177_s_at
S100B	6285	1.87e-12	1	11754116_x_at
LDB3	11155	3.84e-12	1.19	11736592_x_at
FXYD6	53826	4.08e-12	1.17	11747155_s_at
RNF150	57484	4.88e-12	0.98	11730677_a_at
ZAK	51776	5.74e-12	1.16	11749191_a_at
GPM6A	2823	6.85e-12	1.43	11730201_s_at
RAB9B	51209	9e-12	0.95	11759198_at
TAGLN3	29114	9.27e-12	0.96	11719586_a_at
SAA1	6288	1.5e-11	1.03	11733442_x_at
ATP1A2	477	1.63e-11	1.06	11719659_x_at
BAG2	9532	1.96e-11	1.43	11748602_a_at
CFL2	1073	1.38e-10	1.17	11737095_a_at
AMIGO2	347902	2.03e-10	0.97	11737334_a_at
THBS4	7060	2.18e-10	1.51	11721212_a_at
NPTX1	4884	3.68e-10	1.39	11755325_s_at
NCS1	23413	5.25e-10	1.11	11757796_s_at
PPP1R1A	5502	5.65e-10	1.03	11722061_a_at
BVES	11149	6.34e-10	0.99	11725916_a_at
TMEM35	59353	6.57e-10	0.97	11722556_at
SYNPO2	171024	7.83e-10	1.04	11731557_at
VCL	7414	6.12e-09	1.01	11750111_a_at
TACR2	6865	6.71e-09	1.12	11733318_a_at
SCRG1	11341	1e-08	1.08	11718605_a_at
PENK	5179	2.15e-08	1.13	11720425_a_at
SMPX	23676	7.26e-08	1.3	11726768_at
MORN5	254956	3.49e-07	1.16	11726535_a_at

## Sheet: T-F
HGNC Gene Symbol	Entrez Gene ID	Pvalue	Fold Change	Affy Probeset
KIAA1199	57214	1.47e-71	4.91	11735833_a_at
JUB	84962	7.17e-61	2.76	11745543_x_at
ETV4	2118	1.47e-58	2.97	11747996_a_at
ADAMTS4	9507	3.24e-57	3.29	11730923_x_at
TGIF2	60436	2.44e-56	2.62	11718929_a_at
HOMER1	9456	5.15e-53	2.48	11725387_x_at
CDH3	1001	5.7e-52	2.51	11746389_a_at
NOP2	4839	1.7e-51	1.85	11737775_a_at
ZAK	51776	4.65e-50	2.23	11749191_a_at
INHBA	3624	6.78e-49	3.52	11746931_a_at
PUS7	54517	6.83e-49	1.73	11755540_a_at
KIAA1549	57670	3.04e-48	1.72	11755608_x_at
STC1	6781	7.06e-48	2.69	11724196_s_at
CAMTA1	23261	1.2e-47	2.51	11723154_s_at
SHROOM4	57477	2.07e-47	2.39	11740387_at
PDX1	3651	2.76e-47	2.75	11758256_s_at
LRP8	7804	7.67e-46	2.37	11728896_a_at
URB2	9816	1.52e-45	1.36	11746690_a_at
CENPP	401541	2.72e-45	1.6	11740052_a_at
GRAMD1A	57655	4.23e-45	1.43	11716739_x_at
ANGPT2	285	1.2e-44	2.04	11728245_a_at
CLDN1	9076	2.26e-44	2.57	11746433_a_at
MMP7	4316	1.06e-43	5.66	11744030_a_at
CHI3L1	1116	2.88e-43	3.63	11756316_a_at
RPGRIP1L	23322	5.26e-43	1.29	11733238_a_at
UBE2CBP	90025	1.89e-42	1.49	11754207_a_at
XPO4	64328	4.58e-42	1.43	11731516_at
TMEM132A	54972	6.22e-42	1.7	11723446_s_at
COL1A1	1277	7.96e-42	3.94	11715352_x_at
SNTB1	6641	1.15e-41	1.96	11725221_a_at
ZNF239	8187	1.53e-41	1.65	11730497_a_at
RGS16	6004	1.61e-41	2.12	11746705_a_at
ASAP1	50807	2.54e-41	1.47	11717281_a_at
URB1	9875	3.97e-41	1.26	11734018_at
C1orf216	127703	4.17e-41	1.23	11718801_a_at
SKA3	221150	3.51e-40	1.73	11729310_a_at
TRPM2	7226	6.18e-40	1.79	11746072_a_at
COL8A1	1295	7.09e-40	3.61	11728809_a_at
SLC7A6	9057	9.28e-40	1.37	11725509_a_at
ABI2	10152	1.4e-39	1.15	11746842_x_at
BRCA2	675	3.39e-39	1.47	11740416_at
CXCL3	2921	4.88e-39	3.37	11728476_a_at
EPHX4	253152	5.52e-39	2.88	11731795_at
NOTCH4	4855	6.74e-39	1.14	11721965_a_at
C2CD4A	145741	1.44e-38	3.27	11731015_at
ARNTL2	56938	1.57e-38	1.79	11746242_a_at
KIF3C	3797	1.64e-38	1.27	11717812_a_at
COL12A1	1303	1.89e-38	2.07	11751896_a_at
FAM92A1	137392	2.03e-38	2.46	11750301_x_at
NKD2	85409	2.16e-38	2.56	11735421_a_at
THBS2	7058	2.48e-38	4.23	11742711_at
LDLRAD3	143458	4.42e-38	2.37	11728794_s_at
SF3B3	23450	6.42e-38	1.41	11722175_a_at
GRHL1	29841	9.56e-38	2.06	11727556_a_at
ESM1	11082	2.8e-37	2.47	11729647_s_at
AMOTL2	51421	2.83e-37	1.5	11733007_at
NOLC1	9221	3.4e-37	1.33	11715696_a_at
PCDH17	27253	5e-37	1.9	11756815_a_at
HAUS5	23354	1.05e-36	1.07	11733977_a_at
MSX2	4488	1.1e-36	3.05	11730340_x_at
NAP1L1	4673	1.24e-36	1.41	11762777_a_at
NEBL	10529	1.74e-36	1.59	11730882_a_at
KLF7	8609	2.12e-36	1.05	11759430_at
IRAK2	3656	3.99e-36	1.69	11733240_at
COL11A1	1301	6.66e-36	4.01	11725766_x_at
CHPF	79586	8.44e-36	1.2	11745945_x_at
CDC25B	994	8.46e-36	1.8	11748973_x_at
MEX3A	92312	9.42e-36	2	11722330_at
MAP4K4	9448	9.74e-36	1.13	11726070_s_at
PDPN	10630	1.36e-35	1.94	11724735_a_at
NOTCH3	4854	1.54e-35	1.55	11716569_at
RLIM	51132	2.01e-35	1.12	11734799_s_at
NAA16	79612	2.6e-35	1.38	11733714_a_at
PCNXL2	80003	3.16e-35	1.15	11755843_a_at
DDX55	57696	3.63e-35	1.07	11746829_x_at
FAM89A	375061	3.67e-35	1.29	11731560_at
SRPX2	27286	3.83e-35	3.18	11723439_at
TAF1A	9015	5.24e-35	1.12	11745441_x_at
DUSP10	11221	8.98e-35	1.65	11731303_a_at
MMP3	4314	9.72e-35	4.63	11723635_s_at
DIAPH3	81624	1.29e-34	1.5	11752028_a_at
TP53RK	112858	1.33e-34	1.64	11721485_at
CTPS	1503	2.12e-34	1.04	11743907_a_at
WNT2	7472	3e-34	1.6	11731558_a_at
E2F6	1876	6.74e-34	1.1	11729233_a_at
SIM2	6493	7.53e-34	1.8	11740757_s_at
PLEKHA9	51054	9.44e-34	1.26	11731118_x_at
C20orf134	170487	1.05e-33	1.28	11731898_at
CEP72	55722	2.34e-33	1.43	11743875_at
CKAP2	26586	2.71e-33	1.39	11760514_x_at
MACC1	346389	2.92e-33	1.53	11736545_at
FAM176A	84141	3.36e-33	2.15	11732078_a_at
RRP1	8568	3.78e-33	1.23	11749256_a_at
LRRC8E	80131	3.94e-33	1.22	11727264_at
FBXO11	80204	5.9e-33	1.14	11731907_s_at
MSI2	124540	8.8e-33	1.46	11733375_a_at
PSAT1	29968	9.29e-33	2.29	11742993_x_at
ITGA5	3678	9.46e-33	1.65	11715703_s_at
HEYL	26508	1.14e-32	1.59	11722074_s_at
FJX1	24147	1.53e-32	1.73	11725155_at
SNHG1	23642	1.82e-32	1.16	11757113_a_at
ANLN	54443	2.78e-32	1.37	11744787_a_at
SULT2B1	6820	6.34e-32	1.66	11729444_a_at
SULF1	23213	1.14e-31	2.65	11743282_a_at
PLAU	5328	2.1e-31	1.78	11717154_a_at
PHF14	9678	4.03e-31	1.33	11730378_at
MORC4	79710	6.37e-31	1.26	11723574_a_at
SHANK3	85358	7.09e-31	1.01	11723371_x_at
SLC25A32	81034	9.66e-31	1.15	11748128_a_at
PTPRG	5793	1.61e-30	1.05	11736289_a_at
ACSL6	23305	1.61e-30	2.9	11722470_x_at
CBX2	84733	1.8e-30	1.8	11722710_at
SEMA4F	10505	2.53e-30	1.11	11722440_a_at
GDPD5	81544	2.7e-30	2.13	11721010_a_at
RTEL1	51750	3.17e-30	2.93	11720020_x_at
IER5L	389792	3.33e-30	1.23	11725365_at
SERPINE2	5270	3.86e-30	1.59	11741679_x_at
FUT1	2523	4.08e-30	1.05	11725291_at
ANXA9	8416	4.3e-30	1.6	11729048_a_at
EGFL6	25975	4.48e-30	2.01	11716532_a_at
PHKA1	5255	5.11e-30	1.58	11743747_a_at
NUMBL	9253	5.24e-30	1.08	11727098_at
PGAM5	192111	5.88e-30	1.01	11760362_x_at
C17orf96	100170841	6.29e-30	1.15	11726147_at
ABCE1	6059	6.85e-30	1.08	11747858_a_at
FLT1	2321	7.12e-30	1.08	11724970_at
TWIST1	7291	8.07e-30	2.25	11727666_at
NAV2	89797	1.25e-29	1.02	11749657_a_at
VASN	114990	1.32e-29	1.29	11756922_a_at
WFS1	7466	1.46e-29	1.35	11751105_s_at
GDF15	9518	1.62e-29	1	11757730_x_at
FAM72A	554282	1.64e-29	1.4	11735324_s_at
FAP	2191	2.3e-29	2.6	11755955_a_at
VASH2	79805	2.52e-29	1.11	11731121_s_at
GRIN2D	2906	2.63e-29	1.23	11728607_a_at
KRT23	25984	3.78e-29	4.23	11744424_a_at
PKMYT1	9088	4.05e-29	1.1	11761373_at
TMEM17	200728	6.09e-29	1.06	11740105_x_at
NKD1	85407	1.41e-28	3.19	11733327_at
C4orf46	201725	1.47e-28	1.2	11728744_at
ZNF643	65243	1.53e-28	1.12	11755077_a_at
KIF14	9928	1.66e-28	1.29	11731888_a_at
HTRA3	94031	4.95e-28	2	11721390_at
DHX34	9704	5.47e-28	1.01	11742787_at
DBN1	1627	5.7e-28	1.41	11732120_a_at
MCM8	84515	6.06e-28	1.08	11734971_s_at
MPP6	51678	7.55e-28	1.35	11723860_a_at
PRAF2	11230	7.64e-28	1.19	11716446_at
RNF43	54894	8.91e-28	1.48	11758834_at
SLC5A6	8884	9.18e-28	1.16	11720332_a_at
EDNRA	1909	1.03e-27	1.48	11719489_a_at
TNC	3371	1.29e-27	2.18	11716062_a_at
SMOX	54498	1.32e-27	1.21	11741507_a_at
F2RL2	2151	1.48e-27	1.18	11726743_at
ACCN2	41	1.5e-27	1.18	11729959_a_at
TM9SF4	9777	1.65e-27	1.17	11750503_a_at
LY6G6D	58530	1.76e-27	3.87	11743240_a_at
RANBP17	64901	2.07e-27	1.22	11723145_a_at
CXCL1	2919	2.57e-27	1.99	11763250_x_at
NHEDC2	133308	4.26e-27	1.07	11727036_at
LRRC49	54839	5.77e-27	1.09	11716552_a_at
ADRBK2	157	6.25e-27	1.07	11721763_at
LAMA5	3911	1.08e-26	1.4	11718368_at
CLCN4	1183	1.14e-26	1.73	11729619_at
PLAGL2	5326	1.59e-26	1.13	11732197_s_at
AQP9	366	1.81e-26	2.29	11725702_a_at
PJA1	64219	2.13e-26	1	11747238_a_at
CLDN2	9075	2.37e-26	3.1	11724872_a_at
SHISA2	387914	3.4e-26	2.25	11728141_at
STC2	8614	3.61e-26	1.83	11721436_a_at
LSM14B	149986	3.66e-26	1.05	11718941_a_at
ELOVL5	60481	4.38e-26	1.32	11716078_a_at
COL5A1	1289	6.12e-26	1.58	11717273_at
ENAH	55740	6.36e-26	1.06	11740107_a_at
CTHRC1	115908	7.12e-26	2.64	11748905_a_at
SPP1	6696	7.37e-26	3.61	11737944_x_at
FANCD2	2177	1.46e-25	1.14	11736548_s_at
NCS1	23413	1.72e-25	1.1	11757796_s_at
GPR116	221395	1.8e-25	1.18	11750615_s_at
SPARC	6678	2.03e-25	1.83	11754058_a_at
FADS1	3992	3.13e-25	1.54	11755251_x_at
PPP2R3B	28227	3.62e-25	1.04	11724073_a_at
IGFBP5	3488	4.46e-25	1.58	11728657_at
STMN3	50861	4.54e-25	2.32	11716055_s_at
PLK3	1263	4.74e-25	1	11756358_a_at
PLXND1	23129	5.33e-25	1.11	11751084_s_at
ICAM1	3383	5.84e-25	1.22	11732999_a_at
C21orf7	56911	6.75e-25	1.03	11747047_a_at
VCAN	1462	8.79e-25	1.98	11742208_a_at
EPHA2	1969	1.02e-24	1.16	11748166_a_at
SLC17A9	63910	1.21e-24	1.71	11721590_a_at
DIO2	1734	1.21e-24	1.61	11721580_a_at
RNF183	138065	1.29e-24	1.42	11737644_a_at
HELLS	3070	1.6e-24	1.08	11746467_a_at
GAL	51083	2.26e-24	2.31	11725750_at
NES	10763	2.31e-24	1.32	11718689_at
LOC100190940	100190940	2.47e-24	1.84	11757199_at
CXCR7	57007	2.59e-24	1	11752501_a_at
GLA	2717	2.76e-24	1.23	11760430_at
MYH10	4628	2.85e-24	1.28	11736044_a_at
ADAM12	8038	4.85e-24	1.92	11722200_s_at
WDR4	10785	6.06e-24	1.06	11729438_a_at
PACSIN3	29763	6.92e-24	1.31	11719970_a_at
SCD	6319	6.96e-24	1.24	11715563_s_at
RAB23	51715	8.09e-24	1.06	11720850_a_at
SCLT1	132320	9.95e-24	1.01	11759959_s_at
FBXL2	25827	1.86e-23	1.14	11755039_s_at
MCM4	4173	3.19e-23	1.29	11743693_a_at
APLF	200558	4.68e-23	1.18	11737012_at
KLK10	5655	5.18e-23	2.66	11727658_s_at
TMPRSS3	64699	5.45e-23	1.7	11728105_x_at
PRRX1	5396	6.55e-23	1.57	11737200_a_at
WNT3	7473	6.85e-23	1.1	11759217_at
PGF	5228	8.95e-23	1.08	11757940_at
AMIGO2	347902	9.32e-23	1.45	11737334_a_at
NR4A3	8013	1.03e-22	1.69	11729058_s_at
MSX1	4487	1.18e-22	1.52	11736609_at
LMCD1	29995	1.2e-22	1.04	11750298_a_at
TGM2	7052	1.42e-22	1.37	11739781_a_at
CYP39A1	51302	1.49e-22	1.26	11725163_x_at
SNX10	29887	2.12e-22	1.08	11751097_x_at
NTM	50863	2.35e-22	2	11743191_a_at
DNAH14	127602	2.5e-22	1.03	11735640_a_at
FZD3	7976	3.32e-22	1.22	11732562_x_at
VEGFA	7422	3.36e-22	1.16	11738414_a_at
PCDHB10	56126	3.41e-22	1.35	11730820_at
AGT	183	3.61e-22	1.42	11749833_s_at
RAET1L	154064	4.3e-22	1.61	11726551_s_at
APCDD1	147495	5.87e-22	1.83	11747981_a_at
NOX4	50507	6.39e-22	1.47	11740475_x_at
CACNA1D	776	6.93e-22	1.33	11726175_a_at
XKRX	402415	7.67e-22	1.39	11757840_s_at
GYLTL1B	120071	1.36e-21	1.4	11721723_a_at
FOXC1	2296	1.53e-21	1.65	11753509_a_at
FOSL1	8061	1.56e-21	1.34	11724478_s_at
SLC16A4	9122	1.75e-21	1.3	11749024_x_at
NOD2	64127	2.07e-21	1.2	11731340_at
FAM150A	389658	2.52e-21	1.41	11737645_a_at
KCNJ8	3764	2.83e-21	1.09	11725806_at
STRA6	64220	3.49e-21	1.51	11733687_s_at
STIL	6491	3.97e-21	1.07	11751932_x_at
ISLR	3671	4.6e-21	1.79	11716549_s_at
DKK2	27123	5.64e-21	1.69	11728088_at
SLC35D3	340146	6.91e-21	2.42	11728186_at
ANTXR1	84168	1.09e-20	1.2	11726830_at
EDAR	10913	1.13e-20	1.74	11733559_a_at
VEGFC	7424	1.18e-20	1.22	11720163_at
CEL	100508206	1.83e-20	3.14	11744866_x_at
OTUB2	78990	2.22e-20	1.03	11725832_s_at
S100A2	6273	2.72e-20	1.76	11718779_at
COL10A1	1300	3.08e-20	2.67	11735218_at
CPXM1	56265	3.31e-20	1.02	11723714_a_at
NR0B2	8431	4.13e-20	1.2	11726231_at
MKX	283078	4.48e-20	1.13	11730032_at
OLFML2B	25903	4.5e-20	1.26	11749326_s_at
ZNF469	84627	5.11e-20	1.22	11729040_at
LRRC34	151827	5.84e-20	1.24	11733608_x_at
DPYSL3	1809	6.4e-20	1.43	11751610_a_at
CA9	768	7.75e-20	2.62	11723326_at
FIBIN	387758	8.23e-20	1.17	11720338_at
FERMT1	55612	9.46e-20	1.03	11762530_x_at
TRIM29	23650	1.34e-19	1.13	11746730_a_at
BGN	633	1.37e-19	1.09	11751484_x_at
KCNE4	23704	2.14e-19	1.23	11730357_at
CREB5	9586	2.71e-19	1.03	11722970_a_at
KRT7	3855	5.89e-19	1.28	11715683_a_at
SCRN1	9805	6.42e-19	1.18	11751773_a_at
CXCL5	6374	6.49e-19	2.96	11728716_x_at
CADPS	8618	7.79e-19	1.69	11733708_a_at
ROBO2	6092	8.76e-19	1.59	11729987_s_at
PTGS2	5743	1.11e-18	1.62	11724038_a_at
SELE	6401	1.17e-18	1.49	11726316_at
LOC283859	283859	1.31e-18	1.31	11759106_at
HTR1D	3352	1.4e-18	1.11	11735418_at
ASPHD1	253982	1.71e-18	1.24	11746932_a_at
WASF1	8936	2.36e-18	1.06	11723005_a_at
IL6	3569	2.36e-18	1.56	11746463_a_at
FCGR3B	2215	2.39e-18	1.48	11733005_at
PTK7	5754	2.62e-18	1.13	11748202_a_at
GRP	2922	3.04e-18	1.83	11756874_a_at
KRT6B	3854	6.82e-18	2.41	11723983_at
KLK6	5653	7.49e-18	2.11	11725703_a_at
MMP10	4319	7.94e-18	1.92	11727906_at
LGR5	8549	1.11e-17	1.3	11733962_a_at
CDKN1C	1028	1.22e-17	1.13	11764032_at
DNAH2	146754	1.48e-17	1.31	11743800_a_at
IL33	90865	1.56e-17	1.45	11751426_a_at
KRT17	3872	1.66e-17	1.65	11715280_s_at
GUCY1A3	2982	1.95e-17	1.37	11749919_a_at
LOC100127888	100127888	2.56e-17	1.92	11757046_a_at
FN1	2335	2.62e-17	1.26	11755897_a_at
CST1	1469	2.88e-17	1.92	11730184_at
DSCR6	53820	3.49e-17	1.3	11738832_x_at
OLR1	4973	3.5e-17	1.66	11722015_at
SLC6A14	11254	3.8e-17	1.57	11732566_at
EPHB1	2047	5.19e-17	1.43	11727657_at
BMP7	655	6.07e-17	1.46	11724297_a_at
TNFSF4	7292	8.16e-17	1.19	11731896_a_at
SFRP4	6424	1.08e-16	2.18	11731475_a_at
ONECUT2	9480	1.48e-16	1.16	11728923_at
IL1A	3552	2.02e-16	1.6	11725198_at
PTPN13	5783	2.1e-16	1.15	11730524_a_at
ITGBL1	9358	2.33e-16	1.47	11723285_a_at
HAGHL	84264	2.72e-16	1.03	11727587_x_at
FPR2	2358	3.52e-16	1.15	11734035_a_at
MYOM3	127294	4.12e-16	1.04	11754896_x_at
ALCAM	214	6.01e-16	1.03	11716183_a_at
SYT1	6857	1.4e-15	1.23	11724587_a_at
GNG4	2786	1.85e-15	1.63	11725128_a_at
BHLHE22	27319	1.95e-15	1.01	11727312_at
SLCO1B3	28234	3.92e-15	2.02	11732569_at
AHNAK2	113146	4.51e-15	1.33	11717131_a_at
EREG	2069	5.73e-15	1.32	11732720_a_at
FOSB	2354	6.9e-15	1.33	11717345_a_at
CYP4X1	260293	8.32e-15	1.81	11722054_a_at
ABCC2	1244	9.05e-15	1.44	11759031_at
PIPOX	51268	9.43e-15	1.21	11726585_at
BAG2	9532	1.17e-14	1.25	11748602_a_at
TSHZ2	128553	1.8e-14	1.06	11758468_s_at
MME	4311	1.84e-14	1.34	11720022_a_at
SAA1	6288	2.67e-14	1.55	11733442_x_at
ODAM	54959	3.22e-14	1.69	11733433_a_at
FBXO2	26232	3.63e-14	1.16	11722236_at
SFTA2	389376	4.48e-14	1.18	11733543_at
FER1L4	80307	1.03e-13	1.03	11755790_a_at
GAS1	2619	1.66e-13	1.37	11721894_at
HS6ST2	90161	1.78e-13	1.05	11724604_a_at
DAPL1	92196	6.44e-13	1.28	11724085_at
PPP2R2C	5522	6.94e-13	1.35	11728209_a_at
CYP2W1	54905	7.01e-13	1.06	11737840_x_at
DMKN	93099	7.31e-13	1.53	11749409_a_at
SFRP2	6423	8.55e-13	1.58	11720607_a_at
SLC28A3	64078	1.65e-12	1.02	11738068_a_at
SAA1	6288	2.67e-14	1.55	11733442_x_at
COMP	1311	2.37e-12	1.39	11750735_a_at
TCN1	6947	3.21e-12	1.84	11726124_at
PCDHB16	57717	4.47e-12	1.22	11739824_at
WNT11	7481	7.22e-12	1.22	11763605_a_at
KLK8	11202	9.22e-12	1.24	11763539_a_at
IGF2BP3	10643	2.62e-11	1.61	11756285_s_at
DSC3	1825	7.65e-11	1.23	11754838_a_at
DUSP27	92235	1.25e-10	2.1	11740051_at
REEP1	65055	1.33e-10	1.01	11719074_at
NOTUM	147111	1.34e-10	1.21	11723127_x_at
RNF182	221687	1.72e-10	1.37	11737774_a_at
FOXD1	2297	1.9e-10	1.08	11728563_at
CCL3	6348	6.91e-10	1.05	11720994_x_at
C8orf84	157869	1.34e-09	1.04	11730986_at
PPBP	5473	1.08e-08	1.58	11743087_at
DKK4	27121	2.17e-08	1.01	11762930_x_at
ZIC2	7546	4.57e-08	1.23	11723191_at
ART3	419	4.6e-08	1.01	11728521_a_at
